# Supplementary material for: Protective and Healing Effects of Zinc L-Carnosine on the Oral Mucosa: A Systematic Review and Meta-Analysis
Source: Dent J (Basel). 2026 Jul 5;14(7):408. doi: 10.3390/dj14070408 (PMC13409592; doi:10.3390/dj14070408)
Supplement: Supplementary file 1 [file dentistry-14-00408-s001.zip]

Archive with 1 entries (1 files):
- dentistry-4311183-supplementary.pdf
